# Supplementary material for: Multicondition and multimodal temporal profile inference during mouse embryonic development
Source: Genome Res. 2025 Oct;35(10):2339–51. doi: 10.1101/gr.279997.124 (PMC12487814; doi:10.1101/gr.279997.124)
Supplement: Supplement 1 [file Supplemental_Materials.zip]

Archive with 15 entries (14 files):
- Supplemental/
- Supplemental/Supplemental_Fig_S1.pdf
- Supplemental/Supplemental_Fig_S10.pdf
- Supplemental/Supplemental_Fig_S11.pdf
- Supplemental/Supplemental_Fig_S12.pdf
- Supplemental/Supplemental_Fig_S2.pdf
- Supplemental/Supplemental_Fig_S3.pdf
- Supplemental/Supplemental_Fig_S4.pdf
- Supplemental/Supplemental_Fig_S5.pdf
- Supplemental/Supplemental_Fig_S6.pdf
- Supplemental/Supplemental_Fig_S7.pdf
- Supplemental/Supplemental_Fig_S8.pdf
- Supplemental/Supplemental_Fig_S9.pdf
- Supplemental/Supplemental_Methods.pdf
- Supplemental/Supplemental_Table_S1.xlsx
