# Supplementary material for: Multicondition and multimodal temporal profile inference during mouse embryonic development
Source: Genome Res. 2025 Oct;35(10):2339–51. doi: 10.1101/gr.279997.124 (PMC12487814; doi:10.1101/gr.279997.124)
Supplement: Supplement 2 [file Supplemental_Code.zip]

Archive with 12 entries (8 files):
- code/
- code/.DS_Store
- code/environment.yml
- code/example.sh
- code/README.md
- code/bin/
- code/bin/generate_simulation.R
- code/bin/model.py
- code/bin/sunbear.py
- __MACOSX/
- __MACOSX/code/
- __MACOSX/code/._.DS_Store
