# Supplementary material for: Multicondition and multimodal temporal profile inference during mouse embryonic development
Source: Genome Res. 2025 Oct;35(10):2339–51. doi: 10.1101/gr.279997.124 (PMC12487814; doi:10.1101/gr.279997.124)
Supplement: Supplement 2 [file Supplemental_Code.zip › code/environment.yml]

name: sunbear
channels:
  - anaconda
  - conda-forge
  - bioconda
  - defaults
dependencies:
  - anndata=0.6.22.post1
  - matplotlib
  - numpy=1.19.5
  - pandas=1.1.5
  - python=3.6.15
  - scanpy=1.4.4.post1
  - scikit-learn=0.24.2
  - scipy=1.5.3
  - seaborn=0.11.2
  - umap-learn=0.5.1
  - tensorflow-gpu=1.13.1
