# Supplementary material for: Multicondition and multimodal temporal profile inference during mouse embryonic development
Source: Genome Res. 2025 Oct;35(10):2339–51. doi: 10.1101/gr.279997.124 (PMC12487814; doi:10.1101/gr.279997.124)
Supplement: Supplement 2 [file Supplemental_Code.zip › code/bin/sunbear.py]

#!/usr/bin/env python

"""
This code builds c-vae with time modeled as continuous variable
The output is temporal changes of genes and chromatin accessbility patterns for each cell
"""

import os, sys, argparse, random;
proj_dir = os.path.abspath(os.path.join(os.path.dirname(os.path.realpath(__file__)), '..'));
sys.path.append(proj_dir)

import logging
logging.basicConfig(level=logging.INFO)
logger = logging.getLogger(__name__)

import anndata as ad
import scanpy as sc
from model import *
import pandas as pd
import numpy as np;
import matplotlib.pyplot as plt

import tensorflow as tf;
from tensorflow.python.keras import backend as K

from sklearn import metrics
from sklearn.metrics.pairwise import euclidean_distances
from sklearn.metrics import silhouette_score, roc_auc_score
from sklearn.preprocessing import StandardScaler
import scipy
from scipy.sparse import csc_matrix
from scipy.stats import sem, ranksums, wilcoxon
import math
import statistics


def train(cur_dir, rna_h5ad, atac_h5ad, sim_url, holdouttime, d_time, time_magnitude_float, embed_dim, nlayer, dropout_rate, learning_rate_x, learning_rate_y, discriminator_weight, batch_size, mse_weight, domain, batch, condition, randseed, train_ver):
    """
    train/load the Sunbear model
    Parameters
    ----------
    cur_dir: current directory
    rna_h5ad: path to scRNA-seq h5ad file
    atac_h5ad: path to scATAC-seq h5ad file
    sim_url: path to the model
    holdouttime: time point that was held out during training
    d_time: number of time points
    time_magnitude_float: time magnitude in radians
    embed_dim: embedding dimension
    nlayer: number of layers in the autoencoder
    dropout_rate: dropout rate for hidden layers of autoencoders
    learning_rate_x: learning rate for scRNA-seq
    learning_rate_y: learning rate for scATAC-seq
    discriminator_weight: weight for the discriminator loss
    batch_size: batch size for training
    mse_weight: weight for the MSE loss
    domain: 'rna' (rna only) or 'multi' (for multimodal)
    batch: batch column name in anndata
    condition: condition column name in anndata
    randseed: random seed for reproducibility
    train_ver: whether train with real data or "simulation"
    -----------
    Returns
    -------
    None
    
    """
    if os.path.isfile(sim_url+'/checkpoint') is False: # if the model does not exist, train it
        logging.info('Training model ' + sim_url)

        ## load and preprocess data to the required format
        logging.info('Loading data...')
        rna_data, atac_data, nlabel, ncondition = process_adata(rna_h5ad, atac_h5ad, domain, batch, condition, d_time, time_magnitude_float)
        nsubsample = 2000

        ## split train, test, val
        # hold out an entire timepoint as the test set, and use the rest of them as train/validation.
        rna_data_test = rna_data[rna_data.obs.time==holdouttime,]
        rna_data_train = rna_data[rna_data.obs.time!=holdouttime,]
        # RNA
        if domain=='multi':
            chr_list = {} # make a dictionary of each chromosome's corresponding peak index so that we can train the memory-intensive layers of ATAC-seq model per chromosome to save memory
            for chri in atac_data.var.chr.unique():
                chr_list[chri] = [i for i, x in enumerate(atac_data.var['chr']) if x == chri];
            atac_data_test = atac_data[atac_data.obs.time==holdouttime,]
            atac_data_train = atac_data[atac_data.obs.time!=holdouttime,]

        # sample equal number of cells in each timepoint as validation set
        # RNA
        rna_data_val_index = []
        for time_i in rna_data.obs.time.unique():
            random.seed(randseed)
            rna_data_val_index.extend(random.sample(list(rna_data_train.obs.loc[rna_data_train.obs['time']==time_i].index),
            min(int(sum(rna_data_train.obs.time==time_i) * 0.2), nsubsample)))
        rna_data_val = rna_data_train[rna_data_val_index,:]

        # assign all cells that are not within the test and validation set to the training set
        rna_data_train = rna_data_train[~rna_data_train.obs.index.isin(rna_data_val_index),:]

        if domain=='multi':
            # ATAC
            # for cells with co-assays, use the same set of cells in the scRNA validation set as scATAC validation set
            atac_data_val_index = list(set(atac_data_train.obs.index) & set(rna_data_val_index))
            atac_data_val = atac_data_train[atac_data_val_index,:]
            atac_data_train = atac_data_train[~atac_data_train.obs.index.isin(atac_data_val_index),:]

            ## to save memory, we subsample the test set when it's too large
            if atac_data_test.shape[0] > 10000:
                random.seed(randseed)
                atac_data_test = atac_data_test[random.sample(list(atac_data_test.obs.index),10000),:]

        # input all data and shuffle indices of train and validation
        # RNA
        data_x_train, batch_x_train = randomize_adata(rna_data_train, randseed)
        data_x_val, batch_x_val = randomize_adata(rna_data_val, randseed)

        if domain=='multi':
            # ATAC
            data_y_train, batch_y_train = randomize_adata(atac_data_train, randseed)
            data_y_val, batch_y_val = randomize_adata(atac_data_val, randseed)
            
            ## build co-assay subset of validation set
            random.seed(randseed)
            random.shuffle(atac_data_val_index)
            data_x_val_co = rna_data_val[atac_data_val_index,:].X.tocsr()
            batch_x_val_co = rna_data_val[atac_data_val_index,:].obsm['encoding'].to_numpy()
            data_y_val_co = atac_data_val[atac_data_val_index,:].X.tocsr()
            batch_y_val_co = atac_data_val[atac_data_val_index,:].obsm['encoding'].to_numpy()

            atac_data_train_index = list(set(atac_data_train.obs.index) & set(rna_data_train.obs.index))
            random.seed(randseed)
            random.shuffle(atac_data_train_index)
            data_x_co = rna_data_train[atac_data_train_index,:].X.tocsr()
            batch_x_co = rna_data_train[atac_data_train_index,:].obsm['encoding'].to_numpy()
            data_y_co = atac_data_train[atac_data_train_index,:].X.tocsr()
            batch_y_co = atac_data_train[atac_data_train_index,:].obsm['encoding'].to_numpy()
        
        ## delete some useless variables to free up memory
        del rna_data_train
        del rna_data
        if domain=='multi':
            del atac_data_train
            del atac_data
        
        logging.info('== data imported ==')
        sys.stdout.flush()

        ## ===================================
        ## train the model
        ## ===================================
        logging.info('Training model...')
        
        ## train the model
        tf.reset_default_graph()
        if domain=='multi':
            autoencoder = AEtimeMulti(input_dim_x=data_x_train.shape[1], batch_dim_x=batch_x_train.shape[1], d_time=d_time, embed_dim=embed_dim, nlayer=nlayer, dropout_rate=dropout_rate, learning_rate_x=learning_rate_x, learning_rate_y=learning_rate_y, input_dim_y=data_y_train.shape[1], batch_dim_y=batch_y_train.shape[1], chr_list=chr_list, nlabel=nlabel, ncondition=ncondition, discriminator_weight=discriminator_weight,  mse_weight=mse_weight);
            
            iter_list, val_reconstr_x_loss_list, val_kl_x_loss_list, val_reconstr_y_loss_list, val_kl_y_loss_list, val_translator_xy_loss_list, val_translator_yx_loss_list = autoencoder.train(sim_url, data_x_train, batch_x_train, data_x_val, batch_x_val, data_y_train, batch_y_train, data_y_val, batch_y_val, data_x_co, data_y_co, batch_x_co, batch_y_co, data_x_val_co, data_y_val_co, batch_x_val_co, batch_y_val_co, batch_size, nlayer, d_time, dropout_rate)
            
            ## write and plot loss per epoch
            if len(iter_list)>0:
                fout = open(sim_url+'_loss_per_epoch.txt', 'w')
                for i in range(len(iter_list)):
                    fout.write(str(iter_list[i])+'\t'+str(val_reconstr_x_loss_list[i])+'\t'+str(val_kl_x_loss_list[i])+'\t'+str(val_reconstr_y_loss_list[i])+'\t'+str(val_kl_y_loss_list[i])+'\t'+str(val_translator_xy_loss_list[i])+'\t'+str(val_translator_yx_loss_list[i])+'\n')
                    
                fout.close()

                # plot loss curve
                fig = plt.figure(figsize = (10,5))
                fig.subplots_adjust(hspace=.4, wspace=.4)
                ax = fig.add_subplot(1,2,1)
                ax.plot(iter_list, val_reconstr_x_loss_list, color='orange', marker='.', markersize=0.5, alpha=1, label='reconstr');
                ax.plot(iter_list, val_translator_yx_loss_list, color='blue', marker='.', alpha=1, label='trans');
                plt.legend(loc='upper right')
                plt.title('scRNA loss')

                ax = fig.add_subplot(1,2,2)
                ax.plot(iter_list, val_reconstr_y_loss_list, color='orange', marker='.', alpha=1, label='reconstr');
                ax.plot(iter_list, val_translator_xy_loss_list, color='blue', marker='.', alpha=1, label='trans');
                plt.legend(loc='upper right')
                plt.title('scATAC loss')

                fig.savefig(sim_url+ '_loss.png')

        if domain=='rna':
            autoencoder = AEtimeRNA(input_dim_x=data_x_train.shape[1], batch_dim_x=batch_x_train.shape[1], embed_dim_x=embed_dim, nlayer=nlayer, dropout_rate=dropout_rate, output_model=sim_url, learning_rate_x=learning_rate_x, nlabel=nlabel, discriminator_weight=discriminator_weight, train_ver=train_ver);
            iter_list, reconstr_x_loss_list, kl_x_loss_list, discriminator_x_loss_list, val_reconstr_x_loss_list, val_kl_x_loss_list, val_discriminator_x_loss_list = autoencoder.train(sim_url, data_x_train, batch_x_train, data_x_val, batch_x_val, batch_size=batch_size, nlayer=nlayer, dropout_rate=dropout_rate);

            ## write and plot loss per epoch
            if len(iter_list)>0:
                fout = open(sim_url+'_loss_per_epoch.txt', 'w')
                for i in range(len(iter_list)):
                    fout.write(str(iter_list[i])+'\t'+str(reconstr_x_loss_list[i])+'\t'+str(kl_x_loss_list[i])+'\t'+str(discriminator_x_loss_list[i])+'\t'+str(val_reconstr_x_loss_list[i])+'\t'+str(val_kl_x_loss_list[i])+'\t'+str(val_discriminator_x_loss_list[i])+'\n')
                fout.close()
            
                # plot loss per epoch curve
                fig = plt.figure(figsize = (10,5))
                fig.subplots_adjust(hspace=.4, wspace=.4)
                ax = fig.add_subplot(1,2,1)
                ax.plot(iter_list, reconstr_x_loss_list, color='blue', marker='.', markersize=0.5, alpha=1, label='train');
                ax.plot(iter_list, val_reconstr_x_loss_list, color='orange', marker='.', markersize=0.5, alpha=1, label='val');
                plt.legend(loc='upper right')
                plt.title('reconstr loss')

                ax = fig.add_subplot(1,2,2)
                ax.plot(iter_list, kl_x_loss_list, color='blue', marker='.', alpha=1, label='train');
                ax.plot(iter_list, val_kl_x_loss_list, color='orange', marker='.', alpha=1, label='val');
                plt.legend(loc='upper right')
                plt.title('KL loss')

                fig.savefig(sim_url+ '_loss.png')


        ## ===================================
        ## output metrics for model selection based on validation set
        ## ===================================
        if os.path.isfile(sim_url+'_validation.txt') is False:
            ## load the model
            logging.info('Loading model with dropout_rate=0...')
            tf.reset_default_graph()
            if domain=='multi':
                autoencoder = AEtimeMulti(input_dim_x=data_x_train.shape[1], batch_dim_x=batch_x_train.shape[1], d_time=d_time, embed_dim=embed_dim, nlayer=nlayer, dropout_rate=0, learning_rate_x=learning_rate_x, learning_rate_y=learning_rate_y, input_dim_y=data_y_train.shape[1], batch_dim_y=batch_y_train.shape[1], chr_list=chr_list, nlabel=nlabel, ncondition=ncondition, discriminator_weight=discriminator_weight, mse_weight=mse_weight);
                iter_list, val_reconstr_x_loss_list, val_kl_x_loss_list, val_reconstr_y_loss_list, val_kl_y_loss_list, val_translator_xy_loss_list, val_translator_yx_loss_list = autoencoder.train(sim_url,data_x_train, batch_x_train, data_x_val, batch_x_val, data_y_train, batch_y_train, data_y_val, batch_y_val, data_x_co, data_y_co, batch_x_co, batch_y_co, data_x_val_co, data_y_val_co, batch_x_val_co, batch_y_val_co,  batch_size, nlayer, d_time, dropout_rate)

                ## output evaluation metrics on validation set
                sim_metric_val = []
                ## get translation loss between rna and atac in validation set
                loss_mat = pd.read_csv(sim_url+'_loss_per_epoch.txt', delimiter='\t')
                loss_mat.columns = ['iter','val_rna_reconstr','val_rna_kl','val_atac_reconstr', 'val_atac_kl', 'val_trans_atac', 'val_trans_rna']
                val_translator_xy_loss_list = loss_mat['val_trans_atac'].values.tolist()
                val_translator_yx_loss_list = loss_mat['val_trans_rna'].values.tolist()

                patience = 20
                sim_metric_val.append(val_translator_yx_loss_list[-(patience+2)])
                sim_metric_val.append(val_translator_xy_loss_list[-(patience+2)])

                ## embedding alignment across time, batch and data modalities.
                lisi_score_vec = calc_embedding(autoencoder, rna_data_val, atac_data_val, batch_size, d_time, 'lisi', domain, sim_url)
                
                sim_metric_val = sim_metric_val + lisi_score_vec
                np.savetxt(sim_url+'_validation.txt', sim_metric_val, delimiter='\n', fmt='%1.10f')

            if domain=='rna':
                autoencoder = AEtimeRNA(input_dim_x=data_x_train.shape[1], batch_dim_x=batch_x_train.shape[1], embed_dim_x=embed_dim, nlayer=nlayer, dropout_rate=0, output_model=sim_url, learning_rate_x=learning_rate_x, nlabel=nlabel, discriminator_weight=discriminator_weight, train_ver=train_ver);
                iter_list, reconstr_x_loss_list, kl_x_loss_list, discriminator_x_loss_list, val_reconstr_x_loss_list, val_kl_x_loss_list, val_discriminator_x_loss_list = autoencoder.train(sim_url, data_x_train, batch_x_train, data_x_val, batch_x_val, batch_size=batch_size, nlayer=nlayer, dropout_rate=0);

                ## output evaluation metrics on validation set
                eval_model_rna(sim_url, autoencoder, rna_data_val, holdouttime)


def pred(cur_dir, rna_h5ad, atac_h5ad, sim_url, holdouttime, d_time, time_magnitude_float, embed_dim, nlayer, dropout_rate, learning_rate_x, learning_rate_y, discriminator_weight, batch_size, mse_weight, domain, batch, condition, randseed, targettime, sourcecondition, targetcondition, ct_query, predict, time_step, time_range, train_ver, celltype):
    """
    load data and model, make predictions
    Parameters
    ----------
    cur_dir: current directory
    rna_h5ad: path to scRNA-seq h5ad file
    atac_h5ad: path to scATAC-seq h5ad file
    sim_url: path to the model
    holdouttime: time point that was held out during training
    d_time: number of time points
    time_magnitude_float: time magnitude in radians
    embed_dim: embedding dimension
    nlayer: number of layers in the autoencoder
    dropout_rate: dropout rate for hidden layers of autoencoders
    learning_rate_x: learning rate for scRNA-seq
    learning_rate_y: learning rate for scATAC-seq
    discriminator_weight: weight for the discriminator loss
    batch_size: batch size for training
    mse_weight: weight for the MSE loss
    domain: 'rna' or 'multi' (for multimodal)
    batch: batch column name in anndata
    condition: condition column name in anndata
    randseed: random seed for reproducibility
    targettime: target time point for prediction
    sourcecondition: query/source condition for differential expression prediction
    targetcondition: target condition for differential expression prediction
    ct_query: cell type query for temporal prediction
    predict: 'temporal' for temporal prediction, 'diffexp_condition' for differential expression prediction
    time_step: time step for temporal prediction
    time_range: time range for temporal prediction
    train_ver: whether train with real data or "simulation"
    -----------
    Returns
    -------
    None
    
    """
    ## load the data and model
    rna_data, atac_data, nlabel, ncondition = process_adata(rna_h5ad, atac_h5ad, domain, batch, condition, d_time, time_magnitude_float)
    if os.path.isfile(sim_url+'/checkpoint') is True:
        ## load the model
        logging.info('Loading model '+ sim_url)
        tf.reset_default_graph()
        
        if domain=='rna':
            # put cell type/trajectory information to celltype column. This information is not used for training but can be used for evaluation and prediction.
            if celltype != '': #specify cell type column
                rna_data.obs['celltype'] = rna_data.obs[celltype]
            autoencoder = AEtimeRNA(input_dim_x=rna_data.X.shape[1], batch_dim_x=rna_data.obsm['encoding'].shape[1], embed_dim_x=embed_dim, nlayer=nlayer, dropout_rate=0, output_model=sim_url, learning_rate_x=learning_rate_x, nlabel=nlabel, discriminator_weight=discriminator_weight, train_ver=train_ver);
            autoencoder.train(sim_url)

            ## predict single cell profiles across time
            if predict=='temporal':
                calc_temporal_exp(sim_url, autoencoder, domain, rna_data, atac_data, ct_query, targettime, time_step, time_range, d_time, time_magnitude_float)

            ## predict differential expression between conditions
            if predict=='diffexp_condition':
                # define a set of cells as queries (example: use all cells from the targettime)
                rna_data_i = rna_data[rna_data.obs.time==targettime, :]
                            
                # generate encodings for source and target condition, and replace the condition encoding with corresponding target and source conditions encoding
                # target encoding
                swap_encoding_target = rna_data_i.obsm['encoding'].to_numpy()
                condition_encoding = pd.DataFrame(convert_batch_to_onehot(list(targetcondition), dataset_list=list(rna_data.obs['condition'].unique())).todense())
                swap_encoding_target[:, (-nlabel - ncondition): (-nlabel)] = np.tile(condition_encoding.to_numpy(), (rna_data_i.shape[0],1))
                # source encoding
                swap_encoding_source = rna_data_i.obsm['encoding'].to_numpy()
                condition_encoding = pd.DataFrame(convert_batch_to_onehot(list(sourcecondition), dataset_list=list(rna_data.obs['condition'].unique())).todense())
                swap_encoding_source[:, (-nlabel - ncondition): (-nlabel)] = np.tile(condition_encoding.to_numpy(), (rna_data_i.shape[0],1))

                # calculate differential expression
                calc_condition_diffexp(sim_url + '_' + str(targettime) + sourcecondition+ targetcondition , autoencoder, rna_data_i, swap_encoding_source, swap_encoding_target)

        ## make predictions of dynamic peak accessibility and gene expression changes for scRNA-seq query
        if domain=='multi':
            if celltype != '': #specify cell type column
                atac_data.obs['celltype'] = atac_data.obs[celltype]
            chr_list = {}
            for chri in atac_data.var.chr.unique():
                chr_list[chri] = [i for i, x in enumerate(atac_data.var['chr']) if x == chri];
            autoencoder = AEtimeMulti(input_dim_x=rna_data.X.shape[1], batch_dim_x=rna_data.obsm['encoding'].shape[1], d_time=d_time, embed_dim=embed_dim, nlayer=nlayer, dropout_rate=0, learning_rate_x=learning_rate_x, learning_rate_y=learning_rate_y, input_dim_y=atac_data.X.shape[1], batch_dim_y=atac_data.obsm['encoding'].shape[1], chr_list=chr_list, nlabel=nlabel, ncondition=ncondition, discriminator_weight=discriminator_weight, mse_weight=mse_weight);
            autoencoder.train(sim_url)

            ## calculate multimodal temporal patterns
            if predict=='temporal':
                calc_temporal_exp(sim_url, autoencoder, domain, rna_data, atac_data, ct_query, targettime, time_step, time_range, d_time, time_magnitude_float)
        

        
def main(args):
    cur_dir = args.cur_dir # current directory
    rna_h5ad = args.rna_h5ad # path to scRNA-seq h5ad file
    atac_h5ad = args.atac_h5ad # path to scATAC-seq h5ad file
    learning_rate_x = args.learning_rate_x; # learning rate for scRNA-seq
    learning_rate_y = args.learning_rate_y; # learning rate for scATAC-seq
    embed_dim = args.embed_dim; # embedding dimension
    dropout_rate = args.dropout_rate; # dropout rate for hidden layers of autoencoders
    nlayer = args.nlayer; # number of layers in the autoencoder
    batch_size = args.batch_size # batch size for training
    holdouttime = args.holdouttime # time point that was held out during training
    targettime = args.targettime # target time point for prediction
    d_time = args.d_time # number of time points
    discriminator_weight = args.discriminator_weight # weight for the discriminator loss
    mse_weight = args.mse_weight # weight for the MSE loss
    time_magnitude = args.time_magnitude # time magnitude in radians
    sourcecondition = args.sourcecondition # source condition for differential expression prediction
    targetcondition = args.targetcondition # target condition for differential expression prediction
    predict = args.predict # 'temporal' for temporal prediction, 'diffexp_condition' for differential expression prediction
    domain = args.domain # 'rna' or 'multi' (for multimodal)
    batch = args.batch # batch column name in anndata
    condition = args.condition # condition column name in anndata
    randseed = args.randseed # random seed for reproducibility
    ct_query = args.ct_query # cell type query for temporal prediction
    time_step = args.time_step # time step for temporal prediction
    time_range = args.time_range # time range for temporal prediction
    train_ver = args.train_ver # "" or simulation
    celltype = args.celltype # column name indicating cell type, used for prediction
    if time_magnitude.endswith('d'):
        # when time is specified to vary according to a unit of days, we sync the most frequent wave in sinusoidal encoding with the circadian rhythm.
        time_magnitude_float = 2*np.pi/float(time_magnitude[:-1])
    else:
        time_magnitude_float = float(time_magnitude)

    ## make output directory and specify model prefix
    out_dir = cur_dir + '/output/'+ domain+ train_ver+ '_ndim'+ str(embed_dim) + '/'
    os.system('mkdir -p '+ out_dir)
    sim_url = out_dir+ 'model_time'+ str(holdouttime).rstrip('0').rstrip('.')+ '_'+ str(time_magnitude)+ '_'+ str(d_time)+ '_ndim'+str(embed_dim)+ '_mse'+ str(mse_weight)+ '_rand'+ str(randseed)

    ## train the model if it doesn't exist:
    train(cur_dir, rna_h5ad, atac_h5ad, sim_url, holdouttime, d_time, time_magnitude_float, embed_dim, nlayer, dropout_rate, learning_rate_x, learning_rate_y, discriminator_weight, batch_size, mse_weight, domain, batch, condition, randseed, train_ver)
    
    ## make predictions
    pred(cur_dir, rna_h5ad, atac_h5ad, sim_url, holdouttime, d_time, time_magnitude_float, embed_dim, nlayer, dropout_rate, learning_rate_x, learning_rate_y, discriminator_weight, batch_size, mse_weight, domain, batch, condition, randseed, targettime, sourcecondition, targetcondition, ct_query, predict, time_step, time_range, train_ver, celltype)


if __name__ == "__main__":
    ## parse arguments
    parser = argparse.ArgumentParser(description='Optional app description');
    parser.add_argument('--domain', type=str, help='rna or multi', default='multi');
    parser.add_argument('--train_ver', type=str, help='"" or simulation', default='');
    parser.add_argument('--cur_dir', type=str, help='cur_dir', default='.');
    parser.add_argument('--ct_query', type=str, help='ct_query', default='');
    parser.add_argument('--rna_h5ad', type=str, help='rna_h5ad', default='');
    parser.add_argument('--batch', type=str, help='batch column name in anndata', default='');
    parser.add_argument('--condition', type=str, help='condition column name in anndata', default='');
    parser.add_argument('--atac_h5ad', type=str, help='atac_h5ad', default='');
    parser.add_argument('--holdouttime', type=float, help='hold-out timepoint', default=0);
    parser.add_argument('--targettime', type=float, help='target timepoint', default=0);
    parser.add_argument('--sourcecondition', type=str, help='sourcecondition', default='');
    parser.add_argument('--targetcondition', type=str, help='targetcondition', default='');
    parser.add_argument('--d_time', type=int, help='d_time', default=50);
    parser.add_argument('--nlayer', type=int, help='nlayer', default=2);
    parser.add_argument('--batch_size', type=int, help='batch size', default=8);
    parser.add_argument('--dropout_rate', type=float, help='dropout_rate for hidden layers of autoencoders', default=0.1);
    parser.add_argument('--require_improvement', type=int, help='require_improvement', default=20);
    parser.add_argument('--embed_dim', type=int, help='embed_dim', default=25);
    parser.add_argument('--learning_rate_x', type=float, help='learning_rate_x', default=0.001);
    parser.add_argument('--learning_rate_y', type=float, help='learning_rate_x', default=0.001);
    parser.add_argument('--randseed', type=int, help='randseed', default=101);
    parser.add_argument('--discriminator_weight', type=float, help='discriminator_weight', default=1);
    parser.add_argument('--mse_weight', type=float, help='mse_weight', default=10000);
    parser.add_argument('--time_magnitude', type=str, help='time_magnitude', default='1d');
    parser.add_argument('--time_step', type=float, help='time_step', default=0.02);
    parser.add_argument('--time_range', type=float, help='time_range', default=1);
    parser.add_argument('--predict', type=str, help='make prediction on dynamic correlation ("predict" if yes, "" if no)', default='');
    parser.add_argument('--celltype', type=str, help='"" or cell type column name', default='');

    args = parser.parse_args();
    main(args);
